# Supplementary material for: Application of Electrospun Water-Soluble Synthetic Polymers for Multifunctional Air Filters and Face Masks
Source: Molecules. 2022 Dec 9;27(24):8753. doi: 10.3390/molecules27248753 (PMC9784125; doi:10.3390/molecules27248753)
Supplement: Supplementary file 1 [file molecules-27-08753-s001.zip]

Archive with 1 entries (1 files):
- molecules-2035702-supplementary.pdf
